# Supplementary material for: Infrared imaging of magnetic octupole domains in non-collinear antiferromagnets
Source: Natl Sci Rev. 2023 Dec 4;11(6):nwad308. doi: 10.1093/nsr/nwad308 (PMC11650872; doi:10.1093/nsr/nwad308)
Supplement: nwad308_Supplemental_Files [file nwad308_supplemental_files.zip]

Archive with 2 entries (2 files):
- NSR_supplemental_file.docx
- Supplementary Movie S1.mp4
